# Supplementary material for: Epidemiology of adult congenital heart disease among the general population in Kuwait
Source: Clin Cardiol. 2021 Feb 9;44(4):526–30. doi: 10.1002/clc.23569 (PMC8027582; doi:10.1002/clc.23569)
Supplement: Supplementary file 2 — DATA S2: Supporting Information [file CLC-44-526-s002.xlsx]

## Sheet: Sheet1
Serial number	Gender	Age	ABB	Diagnosis	REPAR	Repair	Residual	Classification	Comments
1	F	31	DORV	DORV + P.S. + VSD + ASD + bilateral SVC+ dextrocardia + juxtaposition of RAA	R	VSD patch goretex ASD closure Transannular PA patch u (1992) sternal opening massive bleeding from homograft/RIMA fem-fem bypass (2002) AVNRT ablation (2010) PV implantation (2010)		Complex
2	M	29	ASD2	2o ASD				Simple
3	F	33	VSD	small perimembranous VSD			narrow QRS (SVT)	Simple
4	F	38	COA	Coarctation (acquired aortic atresia) BAV		unsuccesful balloon dilation of CoA	HTN	Moderate
5	F	35	BAV	BAV+ AS CoA+ PDA PLSVC + no bridging vein	R	PDA ligation and subclavian flap arterioplasty for CoA (1984) balloon aortic valvuloplasty (1989)	mild narrowing at the promixal descending aorta mild AS PLSVC	Moderate
6	F	63	EBSTIEN	mild ebstein's Anomaly			mild MR/AR, Moderate TR	Moderate	G6PD cervival spondylosis DM2 on insulin
7	F	56	VSD	VSD; PM	R	surgical closure VSD	residual restrictive Pm VSD LV diastolic dysfunction	Simple	HTN/DM
8	F	42	COA	Aortic Coarctaion + mild ebstein's anamoly	R	end-end anastomosis (1996)	L arm decrease BP L subclavian bruit	Moderate
9	F	37	AVSD	Partial AVSD mv Cleft 1o ASD/ 2o ASD with small VSD Cleft palate + pigeon chest	R	1oASD direct closure 2oASD direct closure suture mv cleft (1985)	severe MR LAE	Moderate	iron defiency anemia
10	F	35	TA	Tricuspid atresia with normal related great arteries + VSD + hypoplstic RV	R	waterson shunt (1983) atriopulmonary fontan (1988) extracardiac fontan glenn and ivc-RPA conduit created ASD (2000)		Complex	doudenal ulcer
11	M	48	AVSD	Complete AVSD (1o ASD, VSD closed) Down syndrome Mild Mental retard. L SVC to C.S.			spontaneous closure of VSD with TV anerysm L--> R shunt RV/RA increase	Moderate
12	F	37	DILV	double inlet single ventricle (LV morphology) L -TGA Parachoutte Mv (severe M.S.)	R	blade balloon septectomy (2007) balloon septostomy(2008) bidirectional glenn atrial seotectomy PA band (2009) fenestrated TCPC extracardiac conduit PA resided (2010) modified DKS (damws kaye stensel) (2018) EAT ablation (2018)		Complex
13	F	29	PS	P.S (mild) MVP (moderate MR)			mod MR	Moderate
14	M	27	TOF	Tetralogy of Fallot + ASD small MPA and osteal LPA stenosis			conduit	Complex
15	M	28	TOF	TOF + PFO	R	MRBTS (1991) / TOF repair (1993)		Moderate
16	M	41	ASD	ASD sinus venousus / Pulmonary artery HTN			2 Episodes of Afib	Moderate
17	M	62	ASD2	2o ASD / Interrupted IVC with Azygous	R	Surgical repair (2009) / Fontan ASO (2009)		Complex
18	F	42	TOF	TOF	R	RVOT Patch repair / VSD patch / PV comissurotomy	RVE / PR / small VSD	Moderate
19	M	65	AVSD	AVSD / L-SVC to CS	R	Patch 1o ASD + MV repair + TV annuloplasty	Severe AVVR	Moderate
20	M	48	VSD	Outlet VSD / LVOTO (False)	R	surgical closure (2008)	dilated LV	Moderate
21	F	32	ASD2	PFO / small ASD / mild TR				Simple
22	M	29	TOF	TOF / subaortic ridge	R	trans-atrial repair	small VSD / HTN	Moderate
24	M	65	ASD2	ASD secondum large	R	BAT ASD closure	Afib / RHF / inc T4	Moderate
25	M	39	VSD	VSD spontaneous closure / subpulmonary PS	R	Trans-ventricular sub-aortic relief of obstruction	Mild PR / HTN	Moderate
26	M	52	VSD	VSD (perimembranous) / PFO / Kleinfilter syndrome	R	VSD closure	OSA / COPD (pickwickian)	Moderate
27	F	82	CCTGA	CCTGA			1o AV block / CHD / mild systemic RV dysfunction, TR / HTN	Complex
28	M	28	SUPRA AS	Supra-Valvular AS mild / Renal artery stenosis / left pulmoonary artery stenosis				Complex
29	F	38	TOF	TOF + Dyscontinuous LPA + hypoplastic PA / small PDA / ?BAV	R	BT shunt (1980) / total repair (1983) / LPA patch (2008) + pulmonary homograft	Free PR with RVE / RBBB / Palpitation	Complex
30	M	24	PS	Mild Valvular pulmonary stenosis				Simple
31	M	52	PS	Mild PS				Simple	mild to moderate PS progression
32	F	47	ASD2	2o ASD / Mal-alligned septum primum / hemianomulous PVD to IVC/RA				Complex
33	F	57	VSD	Eisenmenger Syndrome (large VSD, ASD, PHTN)				Complex
34	F	30	VSD	VSD (AS/AR?)				Moderate
35	M	64	ASD2	Large 2oASD w/PHTN				Moderate
36	F	61	CCTGA	CCTGA /. Ebstein anomaly of LT TV	R	Pacemaker for 3rd degree AV Block (1981) / rv lead in pacemaker in lt side (1982)	EF 57% / Mild AR / Mild AVVR	Complex
37	M	26	ASD2	Large 2oASD	R	ASD closure (2007)	EF 65%	Moderate
38	M	26	VSD	VSD, PDA, L-SVC to CS	R	PDA ligation (1993) / debanding + VSD closure (1994) / MPA/BPA plasty	tiny residual VSD + BPA stenosis ?	Moderate
39	F	35	COA	?PDA or CoA	R	UK surgery with thoracotomy scar	LVEF 65% / AML Prolapse / MR	Moderate
40	F	43	EBSTIEN	Ebstein's Anomaly + ASD	R	ASD patch + TV repair (1985) / EPS + A Flutter Ablation (2007)	mod TR / RAE+RVE / SVT	Moderate
41	M	34	BAV	bicuspid AV / Mild AS+AR				Simple
42	M	47	TOF	TOF / pulmonary atresia / large VSD / MAPCA / overriding aorta	R	chest opened but not operated on (1991)	mild to moderate AR / Dilated AS AO	Complex
43	M	25	HOCM	HOCM				Simple
44	M		ASD2	2oASD				Simple
45	F	32	ASD2	Small PFO + ASD + Interatrial septal aneurysm				Simple	EF 65%
46	M	26	PR	Mild PR				Simple	EF 65%
47	M	35	HOCM	Normal post-HOCM screening				Simple	EF 65%
49	M	29	ASD2	ASD secondum + MVP	R	Cath (2007): 2oASD - large SV ASD W/PAPVD	RA / RV enlargement	Simple
51	M	37	DILV	Double inlet single ventricle (LV morphology) + LT malopposed aorta + VSD + Hypoplastic RV + PFO	R	PA band (1981) / debanding + modified fontan (1990)	palpitations / atrial flutter / sinus node dysfunction	Complex
52	M	26	VSD	Outlet large VSD / small ASD	R	PA banding 2002	PHTN	Moderate
54	M	31	DORV	double Outlet right ventricle (ant AO and post PA) / Absent lt AV valve (mitral atresa) / PS	R	Blalock-Hanlon procedure + RT BTS (1988) / TCPC surgery (1992) / balloon occlusion of veno-venous malformation (innominate to RUPV) (1993) / epicardial pacemaker VVI for 3oAVR (2004) / AICD epicardial patch (2007)	atrial flutter and low EF + SVT (2005) / severe TR / sever RV dysfunction	Complex	Passed away in 2009
55	F	30	PS	Mild PS				Simple
56	M	38	TOF	TOF + PFO + Bicuspid aortic valve	R	total TOF repair + VSD patch + infundibular resection + pulmonary valvotomy (1984)	RVE / RVSP / RVOTO	Moderate
57	M	20	PDA	PDA + Small ASD				Moderate
58	F	28	DORV	DORV + PS + VSD + AS + AR + L-SVC to CS	R	MBTS (1991) / AV repair + RV infundubulectomy + VSD patch + RV&PA TAP conduit (1996)	severe biventricular obstruction (LVOT+RVOT) / severe AR and mild PS	Complex
60	F	34	PS	PS				Simple
61	F	24	ASD	Fenestrated ASD				Simple
62	F	43	TOF	TOF + hypoplastic pulmonary artery + AR + PDA	R	total TOF repair + pericardial patch (1996)	residual VSD + PDA + AR	Complex
63	F	62	SUB AS	Moderate sub AS + Ventricular Tachycardia + LBBB				Moderate
64	M	33	TOF	TOF + small main PA + Anomalous Coronary Artey ?				Complex
65	M	20	VSD	CHD + spontaneously closed VSD				Simple
66	F	51	SUB AS	Sub-AS				Moderate
67	M	33	SUB AS	Sub-AS				Moderate
68	M	38	CCTGA	Mesocardia + AV&VA discordance (L-TGA) + PS + VSD + Tricuspid valve ebsteinoid w/ventricular septal attachment	R	PA band (2004) / PA band tightening (2005) / VSD patch + tricuspid valve plasty. (2006)	systemic RV dysfunction / mild-severe TR / LVOTO (subpulmonic)	Complex
69	M	20	MARFAN	Marfan's / MVP+SVT				Simple
70	F	27	VSD	Perimembanous VSD				Simple
71	F	20	TA	TA + PS + NRGA + ASD	R	modified BTS (1998) / bidirectional Glenn + RBTS removal + azygous closure (1999) / TCPC (modified lateral tunnel fontan) (2001)		Complex
72	M	58	TOF	TOF	R	total TOF repair + VSD patch + infundibular resection (1979)	EF 40%	Moderate
73	M	47	PS	PS + ASD	R	ASD repair / Aortic homograft (2010)	RVE / PR	Moderate
74	M	41	COA	Tight CoA + BAV				Moderate
75	M	25	SUB AS	Sub-AS + plsvc-cs	R	resection of fibromuscular shaft (1998) / septal myomectomy (sub-AS resection) (2006)	severe MR+LVE / moderate AR+LAE	Moderate
76	F	38	MVP	MVP + Mild MR				Simple
77	M	23	VSD	Small VSD				Simple
78	F	71	ASD2	Large 2oASD + PHTN				Simple
79	M	65	ASD	L-SVC to LA + unroofed CS + ASD + Cor triatriatum (Raghib Syndrome)			A fib + CHF (EF 40%) / EPS ablation (2010)	Complex
80	M	26	BAV	BAV + Samall PDA + PFO + Moderate AR				Moderate
81	F	24	BAV	BAV + Moderate AS&AR				Moderate
82	M	25	DORV	VSD + DORV + RT Aortic arch				Complex
83	F	51	TOF	TOF	R	total TOF repair + pericardial patch (1981) / PPI (VVI) for CHD	tiny residual VSD + RVSP 75	Moderate
84	M	39	AVSD	Partial AVSD + cleft MV (Query holt-oram. Syndrome)	R	ASD patch AML (2004)		Moderate	Polydactyly
85	F	24	MVP	MVP + Mild MR				Simple
86	M	21	PS	Mild PS + Mild MR				Simple
87	F	24	COA	CoA + PDA	R	PDA ligation + recection of coarctation (1994)		Moderate
88	M	37	COA	Severe CoA + BAV	R	Stenting CP Covered (2009)	moderate AR + LVH + HTN	Moderate
89	F	48	ASD	ASD + PL-SVC to CS	R	ASO #20 mm (2009)		Moderate
90	F	33	EBSTIEN	Mild Ebstein's Anomaly + mild-severe TR				Moderate
91	M	29	VSD	Small VSD				Moderate
92	F	32	MVP	MVP + VSD				Moderate
93	M	59	COA	Severe CoA	R	CoA stenting (2009)		Moderate	hemiplegia
94	M	25	VSD	Double chamber RV + small VSD				Moderate
95	M	27	VSD	Small PM VSD + DCRV (RV muscle band)	R	VSD closure (2009)		Moderate
96	F	31	VSD	Outlet small VSD + Right coronary cusp prolapse + mild AR				Moderate
97	M	30	VSD	PM VSD				simple
98	F	30	VSD	PM VSD + Restrictive PG				Simple
99	M	50	VSD	small perimembranous VSD + RCC prolapse + moderate AR				Moderate
101	M	27	VSD	Small muscular VSD (Restrictive)				Simple
102	M	31	VSD	VSD				Moderate
103	M	38	VSD	VSD	R	VSD closure (1998)	A Fib + LV dysfunction (2001)	Simple
104	F	28	PS	Mild PS + Moderate PR + MVR + MPA/CPA aneurysm				Moderate
105	M	26	ASD	SV ASD + PAP VR (RV to RA/SVC)	R	ASD patch (2009)		Simple
106	F	31	TGA	TGA + LVOTO + PDA + PFO	R	Balloon atrial septostomy (1987) / Senning procedure (1988)	dilated RV + mild RVD + mild TR	Complex
107	M	24	PS	PS + ASD + PAPVR				Moderate
108	F	41	PFO	PFO (small R->L shunt)				Simple	CVA
109	M	31	DTGA	D-TGA + PMVSD + LVOTO + small PDA + PFO small ASD	R	Blalock-Hanlon procedure + RT BTS (1988) / Senning procedure + VSD pericardial patch (1988)	Moderate TR + RVE + LBBB + RVH +1oAVB + RAD + SVT	Complex	CVA
110	M	36	BAV	BAV + severe AR + Caffin Lowry Syndrome				Moderate	dysmorphism - mental retardation - scoliosis
111	M	32	ASD2	Down's syndrome w/2oASD	R	Cath ASO #38mm (2009)		Moderate	Hypothyroid + obese
112	F	29	SUB AS	Sub-AS (narrow funnel)	R	transaortic resection of subaortic membrane (1992) / aortic comissurotomy + subaortic septal myomectomy + VSD suture (1997)	Progressive AR / LVOT (1992)	Complex
113	M	25	BAV	BAV + Mild AS&AR				Simple
114	M	31	BAV	BAV + severe AS	R	Comissurectomy (2004)		Moderate
115	F	30	DORV	Down's syndrome w/small VSD + DORV				Complex
116	M	25	BAV	bicuspid AV				Simple	No AS or AR
117	M	26	BAV	BAV + AS	R	Ballon valvuloplasty (1997)	Mild AS + Moderate AR + LVH	Moderate
118	F	29	PS	Mild-Moderate PS + Subvalvular dysfunction				Moderate
119	M	26	COA	CoA + PDA + Trileaflet AV	R	end-to-end resection of CoA + PDA ligation (1992)		Moderate
120	F	25	ASD	ASD + AF				Simple
121	M	42	COA	CoA + BAV	R	CoA repair (1976-1987)	mild CoA	Moderate
122	F	32	AVM	Abdominal AVM --> Dilater RA+RV / moderate-severe TR / RHF / R->L shunt illiac A to IVC illiac V	R	covered stent (2009)		Complex	congestive hepatomegaly + dilated hepatic v
123	M	30	ASD2	2oASD (Large) + ?LSVC-CS				Moderate
124	M	26	PS	Noonan's syndrome + PS + RBBB				Moderate
125	M	25	COA	CoA + BAV + acquired Sub-AS	R	End-to-end resection of CoA (1993) / resection of membrane + myomectomy (1998)	AR	Moderate
126	F	23	VSD	VSD				Simple	multiple congenital anomalies (ear agenesis - neurogenic bladder - sacral agenesis - poor vision - GDD)
127	M	66	ASD2	2oASD	R	ASO (30 mm) (2009)	recurrent Afib	Moderate	Kyphoscoliosis
128	M	25	D TGA	d-TGA	R	Balloon septostomy (1993) / arterial switch + pda closure (1993)	mild AR + supra-PS	Complex
129	M	32	PS	Noonan's syndrome + PS				Moderate
130	M	58	ASD2	2oASD + PAPVD to SVC	R	Modified warren procedure (2007)		Moderate
131	M	26	PFO	PFO				Simple
132	M	48	SV ASD	Sinus venosus ASD + L-SVC				Moderate
133	M	27	TAPVC	Total obstructed pulmonary venous drainage + PFO	R	PFO closure + PDA ligation (1991) / revision (1993)		Moderate
134	M	29	AVSD	Partial AVSD + 1o+2oASD + cleft MV	R	stitch cleft + 2 patch closures of AVSD	Mild MR	Moderate
135	M	26	BAV	marfan's syndrome + BAV + Aortopathy (ascending aortic aneurysm)	R	bentall procedure	mild MS+MR+AS	Complex	kyphoscoliosis
136	M	54	ASD2	2oASD + increased RA+RV size				Simple
137	M	24	TA	Tricuspid atresia + VSD + small RV	R	PA Banding (1994) / fenestrated fontan + bilateral bidirectional Glenn (2002)	mild AVVR + mild LV dysfunction	Complex
138	F	55	PS	PS	R	balloon valvuloplasty (2003)		Simple
139	M	33	mitral	Double orifice mitral valve + RBBB + Trace MR				Simple	Neurological delay
140	M	63	ASD2	2oASD	R	ASO #19mm + ICE (2007)		Simple
141	M		DORV	DORV + PS	R	RBTS (1989) / Total repair VSD patch and mono-cusp TAP (1994)	Mild PR	Complex
142	F	32	PAVSD	Down's syndrome w/PAVSD + cleft MV&MR + large VSD + PDA + Eisenmenger syndrome				Complex
143	F	38	ASD2	2oASD	R	ASO #36 (2006)		Simple
144	F	45	CCTGA	CCTGA + Pulmonary subvalvular stenosis				Complex	bronchial asthma
145	M	27	MVP	Mild MVP+ MR				Simple
146	F	47	DOLV	L-malposed aorta + DOLV + LVOTO + large ASD+VSD + L-SVC to CS	R	BTS (1972) / Rastelli procedure (1978)	SVT (2007)	Complex
147	M	28	ES	Down's syndrome w/Eisenmenger AVSD				Complex	Hypothyroid
148	M	29	PDA	Small restrictive PDA	R	AVNRT Ablation (2005)		Simple	Bronchial asthma
149	F	31	ASD2	2oASD	R	ASO #17mm	mild MR+TR	Simple
150	M	27	DEXTROCARDIA	Dextrocardia + ASD+VSD				Moderate	Epilepsy
151	M	26	DORV	Situs invertus + DORV + Pulmonary atresia + right sided aortic arch + absent non-confluent pulmonary arteries + tricuspid atresia	R	modified RBTS (1992) / LBTS + pericardial patch for central PA (1998) / Complete fontan (2001)	RPA stenosis	Complex
152	F	28	MVP	MVP (AMC+PMC) + Unusual MAC+AAC + LVOT				Complex
153	F	27	TA	Tricuspid atresia + PS + small VSD + LPA stenosis	R	BTS (1992) / Hemifontan + LPA artery patch (1995) / complete TCPC (2000)	small LPA	Complex
154	F	51	AVSD	Complete AVSD (1o ASD, VSD closed) + mild AVVR				Moderate
155	F	54	SUB AS	Sub-aortic membrane + AS + LVOT				Moderate
156	F	35	ES	Eisenmenger Syndrome (large VSD, ASD, AML) Down's syndrome + mod AR+TR				Complex
157	F	29	MVP	MVP (AML) + mild MR				Simple
158	M	45	PA STENOSIS	branch PAS + hypoplastic RPA + multiple periphral LPA stenosis + aortopulmonary collaterals				Complex
159	F	29	CCTGA	CCTGA + VSD +LVOTO + RVOTO + Ebstein anomaly				Complex
160	M	28	PS	Noonan's syndrome + PS + supravalvular PAS + moderate AR + supra-AS				Moderate	RT arm HTN + mental retardation
161	M	30	PA	Pulmonary atresia + IVS + PDA&PFO + Partial RVDCC	R	Balloon atrial septostomy + RMBTS (Jan, 1989) / LMBTS (Oct, 1989) / bidirectional glenn (1992) / complete TCPC W/RPA reconstruction & RA-SVC anastimosis (intracardiac fontan) (2000) / epicardial DDDR (2000) / replaced epicardial pacemaker (2005)	LV dysfuncton & arrythmia + dilated aortic root (2003) / Trivial AVVR+AR + SVC-AVC thrombus (2006)	Complex
162	M	29	DILV	Double inlet single ventricle (LV morphology) + LT malopposed aorta +restrictive bulboventricular foramen	R	PA Banding (1989)	Sub-AS + Mild AVVR, AR + dilated aortic root + 1oAVB	Complex
163	M	35	AVSD	Partial AV canal defect + cleft MV + large 1oASD + L-SVC to CS ostium atresia & retrograde flow into innominate vein	R	ASD patch + MV stitch repair (2006) / 1oASD closure + TV plasty (2007)	Mod MR + SVD + small ASD + TR(+3) + acquired AVNRT	Complex
164	M		COA	CoA + BAV + ASD	R	CoA repair + ASD repair		Moderate
165	F	20	ASD2	2oASD (Large) + MVP				Moderate	speech developmental delay
166	M	31	SUB AS	Sub-aortic membrane + sub-AS	R	Sub-AS resection + limited myomectomy	trace AR + LVOTO + LVH	Moderate
167	M	41	TOF	TOF + PDA	R	Trans-annular patch repaif of PTOF + PDA ligation (1986)	RV Dilation - PR moderate	Moderate
168	F	26	MARFAN	Marfan's syndrome + MVP + Mild MR				Simple	Hyperthyroid
169	M	35	TA	Tricuspid atresia + PS + small VSD + ASD	R	Atriopulmonary connection + ASD closure (1988)	Trivial AVVR	Moderate
170	F	29	CCTGA	L-TGA, PS, VSD, ASD + AV&VA discordance + small hypoplastic anterior RV + Dominant posterior LV with BAV + PS + LVOTO and AVSD	R	Fenestrated Fontan (intracardiac) (one stage TCPC) (2007) / ASO #6mm fenestrated closure (2008)	sub-pulmonary stenosis	Complex
171	M	31	COA	CoA + BAV + mild AR				Moderate
172	M	31	CCTGA	L-TGA + PS + VSD + ASD + MVP + Hypoplastic RV	R	Modified RBTS (1987) / L-AV valve repair and atrial septectomy (1989) / fenestrated fontan (2003) / RPA balloon plasty	Moderate AR + Mild ventricular dysfunction + AVVR	Complex	Obesity + small genitalia
173	F	32	ASD2	2oASD + mild PS + anomalous right PV				Moderate
174	M	35	SUB aortic	Sub-aortic membrane				Moderate
175	F	32	MVP	MVP	R	Ablation (2005)	AVNRT + Moderate MR	Simple
176	F	74 (DEAD)	SV ASD	Sinus venosus ASD + Partial Anomalous RVD			atrial fibrilation + severe pulmonary HTN	Moderate	DM + HTN + hypothyroidism
177	M	70	HOCM	HOCM				Simple
178	M	39 (DEAD)	HOCM	HOCM + LVOTO				Simple
179	M	33	SUB AS	Sub-aortic membrane + Mild AR + LVOTO				Moderate
180	M	27	HOCM	HOCM + Subaortic membrane + mild MR + LVOTO				Moderate
181	F	39	subaortic	normal (borderline subaortic membrane)
183	M	74	PDA	PDA + LAD + PL + MVP	R	CABG + MV Replacement	Trivial MR+AR + Afib	Moderate	hyperlipidemia + HTN + gout + glaucoma
184	M	23	VSD	PM VSD + aortic root 2.5				Moderate
185	F	22	VSD	Small PM VSD				Simple	Sleep disturbances
186	M	24	COA	CoA + PDA + VSD	R	end-to-end resection of CoA + PDA ligation (1994)	HTN	Moderate
187	M	30	ASD	Small ASD + Small PM VSD + Mild RCC prolapse				Moderate
188	M	29	PS	Mild PS + Dysplastic PV				Simple	Query Noonan's Syndrome
189	F	38 (DEAD)	PFO	PFO	R	PFO closure (2009)		Simple	CADASIL Syndrome (2x TIA)
190	F	58	ASD	ASD	R	ASD Patch (1975)	PR + RVE + Palpitation	Simple
191	F	48	PFO	PFO	R	PFO closure (#25 mm ASO)	Mild MR	Simple	CVA (2001)
192	F	25	COA	CoA + TAV + Arch hypoplesia	R	Resection of coarctation + end-end anastimosis (1993) / Resection of coarctation + end-end anastimosis + LSA + LCCA anastimosis to distal arch (1994) / transection of dital arch + excision of scar + long oblique end-end anastimosis of distal aorta to distal AS AO and mobilize arch + inserion of tenckhoff catherer (1995)	RT arm HTN	Moderate
193	F	55	PDA	Small PDA				Simple	Suicidal depression
194	F	34	ES	Eisenmenger Syndrome (VSD, PDA) + dilated Pas				Complex
195	F	84	AS	Mild as + Mod AR				Simple	Hypothyroid + Hyperlipidemia + HTN + RF(+) + Sjogren / polyneuropathy + dyspepsia
196	F	58	SV ASD	Sinus venosus ASD + PAPVD	R	sinus venosus closure w/redirection of RUPV to LA & PFO stitch (2007)	A fib + RA+RV Dilation + HTN	Moderate
197	F	30	PDA	PDA	R	Ligation of PDA (1990)	Trivial MR + LVOT gradient 14 mmhg + mild AR	Simple
198	F	38	ASD2	MVP + 2oASD			Mild-Mod MR + mild-mod RA/RV enlargement	Moderate
199	M	63	SV ASD	SV ASD + PAPVD + Mild PHTN	R	Raffle RPV to LA + Closure of SV ASD + SVC plasty (2007)	Mild to mod PHTN + SV ASD w/PAPVD (RPV to RA)	Complex
200	F	21	VSD	Pulmonary atresia + VSD + MAPCA (confluent small MPA)	R	Central end side shunt (asc ao - mpa) melborne shunt (1997) / VSD patch RV-PA #14 hancock conduit + RPA LPA plasty + divion of major MPA CA's (1998) / balloon angioplasty + balloon angioplasty RPA (1998) /LPA plasty (2003) / hancock valve RA-RV conduit (2005)	RVH - RVEF 41% - RVE - EDV 221 ml - EDV 113 ml/m2	Complex	DiGeorge syndrome (CATCH 22)
202	F	33	ASD	PFO + ASA				Simple	acquired migraines
203	F	22	MARFAN	Marfan's syndrome + MVP + Mild MR				Moderate
204	M	30	SV ASD	SV ASD + PAPVD + highRV+RA				Complex
205	F	24	DORV	DORV + Large VSD + DILV + straddling RAVV + L Mal() aorta	R	PA Banding (1994) / one stage TCPC and atrial septectomy (division of PA) and extracardiac gore tex 20 mm (2006)		Complex
206	F	32	VSD	Tiny apical membranous VSD				Simple
207	M	28	VSD	Tiny apical membranous VSD + mild pectus				Simple	Epileptic seizures
208	F	23	ASD	Tiny ASD + PFO				Simple
209	F	30	PA	Down's syndrome w/pulmonary atresia + ASD + PDA	R	Brocks sx PDA ligation (!988) / PDA closure + TV annuloplasty + RAEreconstruction (1992)	mod-severe PR / mild TR with mild RVE	Complex	hypothyroid + chest infection & w/emphysema
210	F	32	PS	PS + PFO			High RV - mild RVOTO + mild PR	Moderate
211	F	36	PS	mild PS				Simple	Hypothyroid
212	M	44	VSD	small restrictive PM VSD				Simple
213	F	28	SUB AS	Sub-aortic membrane + Mild AR + LVOTO + 2oASD + double orifice MV				Moderate
214	F	31	MVP	mild MVP + palpitation				Simple
215	M	27	TA	TA + NRGA + ASD + multiple VSD	R	LmBTS (1992) / TCPC (1993) / modified AP fontan + bts clipped		Complex
216	M	24	PFO	PFO				Simple
217	M	46	SV ASD	SV ASD + PAPVD + rupv+rmpv -> ra + PFO	R	ASD Patch + PAPVD baffle to LA (2006)	Mild RUPV stenosis	Complex	Depression
218	F	37	AVSD	AVSD (1oASD + VSD) + IVC to azygous (TYE rastelli-C)	R	Rastelli + pericardial patch + AVSD (1982) / closure of cleft and partial ligation of mural leaflet (1986) / MV replacement (metallic) (1988) / stitch of perivalvular leak (1989)	chronic Afib + bofasicular block (LAD-RBBB) + mild MR + HIGH RA	Complex
219	F	26	DILV	DILV + DORV + LAVV stenosis + regurg + LAP increase + PDA + sub-PS	R	atrial septectomy (1993) / trans aortic + trans atrial resection of sub AS + Gore tex patch LAVV (196) / Bidirectional glenn (SVC-RPA) (1997) / MAPC->RPA coil + fenestrated TCPC (2006) / Balloon + stenting of occluded IVC (2007) / fem-fem bypass + TV annuloplasty + illefemoral thrombectomy (2011)		Complex
220	M	31	VSD	Small PM VSD				Simple	TV aneurysm tisse trying to close
221	M	43	VSD	PM VSD + muscular vovp				Simple
222	M	26	SV ASD	SV-ASD + PAPVR	R	SV-ASD repair with gore tex patch	low atrial rhythm - 1oAVB	Moderate
223	M	30	VSD	PM VSD			Mild AR	Simple
224	F	25	VSD	PM VSD ( Large + partial spontaneous closure)			LAE	Moderate
225	F	28	SUB AS	LVOTO + sub-aortic membrane + SAM	R	resection of membrane and myomectomy (1999)	Mild-mod AR	Moderate
226	M	24	PS	Familial long QT - PS	R	BPV (1994)		Simple
227	F	29	VSD	Down's syndrome w/partialy closed PM VSD				Moderate
228	F	26	PS	PS				Simple
229	F	31	AVSD	Down's syndrome Partial AVSD + 1oASD + cleft MV - VSD (spon closure)	R	AVSD patch repair (1998) repair mv suture CS		Moderate
230	F	28	ASD2	Possible 2oASD				Simple
231	M	38	ES	Eisenmenger Syndrome (VSD) + Large PM BDS				Complex	cyanosis + clubbing
232	F	80	INTER atrial	Inter-atrial septal banch				Simple
233	F	38	AVSD	Complete AVSD "ratelli type IIIC + severe PS (1o ASD, VSD) TGA and hyoplastiv RV MAPCA UVH LV dominant	R	modified L BTS (1983) TCPC lateral tunnenl + reconstruction of LPA "mpa ligated, take down L BTS SVC= IVC to PA and LPA plastly		Complex
234	M	70	ASD2	ASD ?2o +/- SV				Simple	Anemia
235	F	54	AVSD	Intermediate AVSD			Moderate pHTN DM HTN	Moderate
236	M	50	VSD	Small PM VSD restrictive			Bifascular block RBBB and LAFB LAD	Simple
237	M		ASD	R/o ASD /CHD				Simple
238	F	46	BAV	BAV			SevereAS	Simple
239	M	62	COA	Severe CoA BAV (mild AS)	R	Cath stented Cp converted 4.5cm large 2+ mm baloon diameter	DM2 HTN Dyslipedemia A. fib	Moderate
240	F	39	VSD	PM VSD + high RA+RV	R	mVSO #10		Simple
241	M	25	TOF	TOF			Mod PR, RAE, RVE	Moderate
242	F	60	MVP	2oASD + MVP + Mild MR	R	ASD Patch (1982)		Simple
243	M	26	AVSD	Down's syndrome + AVSD + PDA	R	PDA ligation + AVSD repair (1992)	Mod MR	Moderate
244	M	28	COA	CoA + PDA + VSD (Spon closure)	R	end-to-end resection of CoA + PDA ligation (1990) / ligation of thoracic duct (1990) / balloon stenting of CoA (2002)		Moderate
246	M	27	TAPVC	TAPVC + CoA + ASD	R	ASD Patch + CoA resection + gore tex patch (1992)	Trivial MR + Mild RV dilation + systolic dysfunction	Complex
247	M	30	BAV	BAV + sinus bradycardia			trivial AR	Simple
248	M	31	VSD	Double chamber RV + small VSD	R	RV myomectomy + VSD patch (2008)		Complex
249	F	41	subaortic	Sub-aortic membrane + trace AR				Moderate
250	M	38	ASD2	2oASD	R	ASO (#34mm) (2008)	RA/RV Enlargement	Simple
251	F	45	ASD2	Large 2oASD			RA/RV Enlargement	Moderate
252	F	43	ASD2	Small 2oASD
253	F	29	PA	Pulmonary atresia + VSD + PDA + single pulmonary artery + MAPCA small and to LT lung + absent MPA+RPA			Dilated aortic root + SVT	Complex	Seizures in childhood
254	M	31	DILV	Double inlet single ventricle (LV morphology) + mitral atresia + D TGA Ao from small hypoplastic RV, PA from SV (LV) + restrictive bulboventricular foramen + restrictive PFO + large PDA + tight coaractation (post subclavialian) + Eisenmenger syndrome + atrial situs solitus	R			complex
255	F	34	ASD2	2o ASD	R	ASD closure (2007)		Simple
256	F	49	ASD	ASD + PS +?MVP	R	Tubal ligation (2001) ASD/PS repair (1976)	Thal minor palpitation Dry HTN	SImple
257	M	30	PS	mild PS			mild PR	Simple	Asthma
258	F	48	VSD	Double chamber RV + small restrictive VSD			palpitatations	Moderate	graves nuerogenic bladder reccurent UTI CRF chronic aneia severe scoliosis cholestremia
259	M	69	subaortic	subaortic membrane	R	subaortic membrane resection (1967)	recurrebt sub AS(severe) and calcific AS (mild) AR (mod)	Moderate	DM2
260	M	27	CCTGA	situs solitus dextrocardia av & va discordance L-TGA , pulm atresia and common AV valve discountinous pulm arteries Complete AVSD small PDA large inlet VSD large 1o ASD LAA juxtaposed	R	modidified L and R BT shunt (1992) bidirectional Glenn with reconnection of the PA's and repair of th R AVVR and central interposed shunt and takedown R and left BTS and atrial septectomy (1995) R AVV replaced #29 st-jude and pacemaker wires put	R sided ventricle mod severe dysfunction SVT large inlet VSD large membranous ASD small L AVV	Complex
261	M	46	BAV	aortic valvular stenosis (? BAV)	R	Balloon AV (89)	mod-severe AS mod AR	Simple
262	M	34	SV ASD	Sinus venosus ASD + Partial Anomalous PVD	R	SV patch repair	RV/RA increase	Moderate	hep B
263	M	33	DTGA	situs inversus dextricardia AV + VA discordance large inlet VSD + dTGA + P.S MAPCA to L lung			recceurent AVNRT subpulmonic LVOTO	Complex
264	F		ASD2	seccundum ASD				simple	positional vertigo
265		24	VSD	pm VSD			spontanous closure with residual TR split S1	simple
266	F	23	AVSD	pAVSD cleft Mv PDA MR	R	PDA coil(1998) mitral valve repair (2006)		Moderate	obese DM2 hypothryoid hemiparesis down
267		31	PA	absent pulmonary valve syndrome mod PR/ mild PS MPA/LPA aneursymal			look like free PR + mild PS + RVE + MPA dilation NYHA I	Moderate
268	M	50	CORONARY FISTULA	non sign OM RVA-RA fistula				Simple
269	F	57	ASD2	2oASD + Mild MVP			Rv/RA increas	Simple	HTN DM
270	F	26	MARFAN	Marfan's MVP Ao				Simple
271	M	30	PS	PS	R	BPV(1997)	mild residual PS mild RA/RV dilatation	simple
272	M	34	single VENT	UVH RV single ventricle small LV absent/atretic L AVV and systemic R AVV TV Pulmnary atresia L atrial isomerization Interupted IVC- Azygos Bilateral SVC Veno-splenic-hepatic connection to common atrium	R	L MBTS (1987) takedown shunt Bilateral Bidirectional Glenn (1990) Repair R AVV + complete TCPC w/ redirection of hepatic drainage to PA redirection of heaptic veins using part inta atrial and part extra cardiac condiut 18 mm goretex 4mm fenestrate posterior annuoplasty of common AVV strip of 3.5 mm gortex (2004)	Fenestration closure ASO tiny residual leak	Complex
273	M	23	VSD	VSD large mid septal CoA + hypopastic arch PDA PFO	R	PDA resection Extended end-end anastomosis CoA PAB (1995) balloon angioplasty CoA (1996) resection of PAB & PA repair PFO closure (1996)		moderate	obese OSA
274	F	41	TOF	TOF bicuspid PV hypoplastic MPA	R	R classic BTS (1977) takedown R BTS VSD patch closure RBOT - Mto- LPA patch excision of mpv crop (1982) ICD (2010)	free PR and possible PS for PV repair WQRST--> VT/V flutter	Complex
275	F	24	PDA	PDA	R	coil (2001) PDO # 4 mm (2008)		simple
276	M	25	PS	PFO mild PS				simple
277	F	44	HOCM	HOCM	R	extended LV septal Myectomy + PFO suture (2003) Trans apical mid apical Myectomy (2007)	LBBB mild-mod PR chordal SAM mod diastolic Dysfunction	Moderate
278	F	28	PDA	PDA + ASD	R	PDA rashkind device closure (1996)	syncope	Moderate
279	F	29	COA	VSD + ASD + PDA + CoA + Sub-aortic obstruction + hypoplastic PA	R	CoA repair + PDA Ligation (1989) / ASD + VSD Patch + PA plasty + sub AS myomectomy	LV dilation + AR + PR + VSD + LPA stenosis + LBBB	Complex
280	M	41	ASD2	2oASD			RVE+RAE	Moderate
281	F	33	TOF	TOF + PV	R	TAP + VSD Patch repair + pericardial patch + RV bed excision (1991)		Moderate
282	M	59	VSD	VSD	R	VSD closure (1993)		Simple
283	F	24	PDA	PDA + Pulmonary atresia + ASD + Hypoplastic RV	R	RMBTS + bidirectional glenn + TCPC (1994-1996)	EF60%	Complex
284	F	64	VSD	Small muscular VSD (Restrictive)			CAD+HTN	Simple
285	F	71	VSD	Small muscular VSD (Restrictive)			HTN + LAE	Simple
286	M	38	PM	Small PM VSD (Restrictive)			RVE	Simple
287	M	54	ASD2	2oASD			SVT	Simple
288	F	44	ASD2	2oASD				Simple
289	M	29	SUBAORTIC	Small sub-aortic ridge			AR	Simple
290	M	32	MVP	MVP + VSD			PVC	Moderate
291	F	32	VSD	PM VSD + DoRV	R	resection of RV bed + VSD clearance		Complex
292	F		VSD	pm VSD			mild-mod TR	Simple
293	M	32	TGA	TGA + ASD + VSD	R	Senning procedure (1987) + SVC obstruction revision (1987)		Complex
294	F	30	SV ASD	Sinus venosus ASD (PAPVD) + L-isomerism			Severe PHTN	Complex
295	F	43	PFO	PFO				Simple
296	M	84	ASD2	2o ASD			High RA/RV + HTN	Simple
297	M	25	CCTGA	CCTGA+LTGA + Large muscular VSD + systemic TR + PHTN	R	PA band (1993) / VSD closure + LAVV replacement (1994) / L-AVV replacement (2002) / epicardial pacemaker (2005)	biventricular dysfunction + VT + Syncope + PHTN	Complex
298	M	36	ASD2	2o ASD			RA/RV enlargment	Simple
299	M	45	TOF	TOF + PFO + BPS	R	TOF Repair (1981)	RVOTO	Moderate
300	M	27	SV ASD	SV-ASD + anomalous PVD				Moderate
301	M	29	TOF	TOF + ASD + Absent LPA	R	Intracardiac repair of VSD + RVOTO (2000)	Mod PR + TR + PHTN + Residual ASD	Complex
302	M	41	BAV	BAV + severe AS + mild AR				Moderate
303	F	52	ASD2	2o ASD	R	ASO device closure (2006)	mild TR + dilated RA+RV	Moderate
304	F	55	PS	Severe PS	R	open pulmonary valvotomy (1980)	chronic Afib + PHTN + RHD -> MR, AR, TR + Staph Aureus AV endocarditis	Moderate
305	M	46	PFO	PFO				Simple
306	M	50	AVSD	Atrial + ventricular septal aneurysm + ASD + RVD			RVE	Moderate
307	M	54	VSD	VSD				Simple	HTN
308	F	46	ASD	ASA + PFO				Simple
309	M	42	PDA	PDA + ASD + HTN				Moderate
310	F	34	VSD	PM VSD + PFO				Moderate
311	F	34	VSD	Muscular VSD + MVP	R	muscular VSD device closure (2009)		Simple
312	F	38	TOF	TOF				Moderate
314	M	37	TOF	TOF + PFO + RVOT + L-Arch	R	VSD patch + RVOT patch (1984)	Mod PR + dilated aortic root	Moderate
315	M	26	MVP	Mild MVP			Mild MR	Simple
316	M	59	COA	CoA +BAV	R	CoA repair (1981) / Bovine pericardial AVR patch (2005) / elephant trunk procedure + hemashield (#22mm)	mod AS/AR + Pseudo-aneurysm + HTN	Moderate
317	F	26	MVP	MVP + Mod MR			Palpitatations	Moderate
318	F	41 (DEAD)	BAV	BAV + Tunnel LVOT + Parachute MV			Severe LVOTO + MR + LAE + LVH	moderate
319	F	29	MVP	MVP			Mild MR	Simple
320	F	70	CORONARY fistula	Coronary artery fistula			angina + HTN + SOBOE	Simple
321	F	68	ASD	ASD + PS				Moderate
322	F	23	DORV	DORV + PS + VSD + ASD + PDA	R	RMBTS (1995) / LMBTS (1996) / Bilat BTS ligation + rastelli RV-PA with a valved conduit + VSD & PFO closure (2002)	resdual VSD + RVOTO	Complex
323	F	43	VSD	PM VSD with partial RCC				Moderate
324	M	35	TOF	TOF+PFO+PDA	R	PDA ligation + VSD pericardial patch + RVOTO patch (1984) / closure of large residual VSD (1988)	RBBB + Tiny VSD	Moderate
325	F	30	ASD	ASD	R	Patch repair (1996)		Simple
326	F	43	ASD	ASD	R	ASO patch repair (2010)		Simple
327	M	32	BAV	BAV				Simple
328	F	54	ASD	ASD + PHTN				Moderate
329	F	24	TRUNCUS	Truncus arteriosis + large VSD +Tricuspid AV with mild dysplasia				Complex
330	F	30	COA	Tight CoaA	R	CoA Stent (2010)		Moderate
331	F	59	PDA	PDA	R	TAH+BSO (2010)		Simple
332	M	62	PFO	PFO			Afib	Simple
333	M	88	AS	Severe Calcific AS			EF 60% / LVH	Moderate
334	F	24	PDA	Tiny VSD+PDA				Moderate
335	F	36	PA	Pulmonary atresia + VSD + PDA + MARPA				Complex	Not suitable for surgery
336	F		ASD2	2oASD				Simple
337	F	37	PFO	PFO				Simple
338	F	29	SUB AS	Severe sub-AS + long QT	R	Resection + myomectomy (1993) / modifed konno procedure (2000) / aortic pathc & valvuloplasty (2000)	residual VSD + severe AR	Complex
339	M	23	PS	mild PS + MPA				Simple
340	M	27	VSD	VSD + RCC prolapse + AR	R	Goretex VSD patch (1996)		Moderate	Cornelia DeLange syndrome + EF20%
341	M	72	ASD2	2oASD			Mild CAD / Afib / mod MR	Simple
342	F	37	TOF	TOF + PFO + LPA stenosis	R	VSD patch + PFO suture + LPA+MPA plasty (1993)	RBBB + RAD + narrow QRS	Moderate
343	F	25	PS	Mild PS				Simple
344	F	74	ASD2	2oASD + mild PHTN				Moderate
345	M	23	VSD	VSD + PDA	R	VSD patch + PDA Ligation (1995)		Simple
346	M	27	PS	Mild PS				Simple
347	F	42	TOF	TOF	R	RBTS (1976) / Marc Deland procedure (2003)	RVOTO	Complex
348	F	29	VSD	Small PM VSD + DCRV				Complex
349	F	28	PS	Mild PS				Simple
350	F	68	ASD	ASD	R	ASD device closure (2008)	OSA + PHTN + CAD	Simple
351	F	51	HOCM	HOCM + ASD + LVOTO + RVOTO	R	LV + RV flow myomectomy + ASD patch + TV anuloplasty (1985) / open valvotomy + RVOT reconstruction (1987)	Afib + intracardiac mass (RV) FibroElastoma (excised + pulmonary bovine patch inserted in 2009)	Complex	Noonan's syndrome
352	F	34 (DEAD)	DORV	DORV + complete AVSD + PS + dilated aorta + R aortic arch	R	LT-Classic BT Shunt (1986)	severe AVVR + RVE	Complex
353	M	28	syndrome	CardioFacioCutaneous syndrome			Mild AR + BAV	Simple
354	F	41	TOF	TOF	R	RBTS (Twice) (1974) / VSD + LPA patch into RVOT (1976)	Mild MR+TR+PR	Moderate
355	M	27	PAPVC	PAPVD	R	Surgical tunnel of PAPVD + atrial septum enlargement (2003) /	Mild AR	Complex
356	F	70	PS	2oASD + mild PS	R	Atrial septopexy (2007)	RA/RV dilation + Flutter + LVD	Moderate
357	M	32	AS	AS	R	Surgical repair (1992)	mild PS / Mod PR/ RA/RV Enlargement / mild AS / Mild MS/MR	Moderate
358	M	26	DORV	Taussig-Bing Anomaly (DORV-Subpulmonic VSD-d-TGA) + interrupted aortic arch + PDA+PFO	R	Balloon septostomy and patch augmentation of proximal aorta to distal pulmonary artery + le compte maneuver (1992) / arterial switch w/TFR Coronary and end-end anastimosis of interrupted arch + patch VSD closure + PFO suture (1992) / interposition of 18mm dacon patch for proximal PA to distal PA Fem Fem bypass (2001) / AVR (21 carbomedics), homograft 18 mm bw/proximal PA to bifurcation (2003) / R…	SVT / Severe supra-AV stenosis / severe AR	Complex
359	M	71	ASD	ASD	R	Pericardial patch ASD + CABG w/SVG LAD	Afib / RA+RV dilation / mod PHTN	Moderate
360	M	30	PS	Moderate PS + small ASD	R	Balloon pulmonary valvuloplasty (1994)	mod PS + Small ASD w/bidirectional flow	Moderate
361	M	30	ASD2	2oASD	R	Patch closure of ASD (gosta retterson) (2007)	enlarged RA/RV + small ASD	Simple
362	M	30	TOF	TOF-PFO	R	VSD patch + PFO closure + RVOTO resection (transventricular) (1990)		Moderate
364	M	40	EBSTIEN	Ebstein's Anomaly			SVT	Moderate
365	F	31	DTGA	d-TGA + VSD	R	Atrial switch (1988)	RVD + TR + LVOTO (All Mod)	Complex
366	F	31	VSD	PM VSD (spon closure)			tiny VSD	Simple
367	F	53	MVP	MVP			MR + Palpitations	Moderate
368	M	53	ASD2	2oASD			Severe PHTN	Moderate
369	F	27	VSD	PM VSD	R	VSOC 6mm	restrictive VSD	Moderate
370	M	43	CORONARY fistula	Coronary artery fistula (LAD-RV)				Simple
371	F	41	PS	Severe PS + Small ASD + Small RV	R	Balloon pulmonary valvuloplasty + ASD/ASA closure w/ASO (2001)	Mild RVOT	Moderate
372	M	24	VSD	Small outlet VSD + RCC Prolapse	R	VSD closure (2005)	trivial AR + Small residual VSD	Moderate
373	F	28	ASD2	2oASD			MR+AR+ASD+ acute myocarditis	Moderate
374	F	30	VSD	Small muscular VSD				Simple
375	F	38	TOF	TOF + ASD + Cleft palate	R	LMBTS (1992) / Trans-annular patch & VSD closure (1993)	mod PR + Mild RVOTO + RVE	Moderate
376	M	27	SUB AS	Severe sub-AS + LVH	R	resection of Sub-aortic membrane (2004)	Mild AR	Moderate
377	M	33	DORV	DCRV + R-aortic arch + persistent L-SVC with direct connection to LA	R	VSD patch + RV muscle bundle resection + intra-atrial tunnel to L-SVC		Complex
378	M	25	RVOTO	RVOTO + ASD + BAV	R	RVOT resection of muscle + ASD closure (2000)	mild PR	Moderate
379	F		PFO	PFO				Simple
380	M	37	VSD	VSD + PS			Severe PR + RVE	Moderate
381	M	24	ASD2	Small 2oASD + PR				Simple	deformed lt ear + absent lt kidney + omphalocele
383	F	41	EBSTIEN	Ebstein's Anomaly + ASD + MVP	R	MV repair + ASD suture + TV repair (1999)	Mod TR + AVNRT	Moderate
384	F	70	ASD	ASD	R	ASD Patch (2006)	HTN + Palpitations + A flutter + Mod TR + dilated TV annulus	Simple
385	M	43	DBL AORTIC ARCH	DBL Aortic arch				Simple
386	F	58	COA	Severe CoA BAV (mild AS)	R	resection of CoA W/diamond patch (1986) / dacon graft + repair of aneurysm with excision and suture (1992)	Mild AR	Moderate
387	F	27	VSD	VSD				Moderate
388	F	48	VSD	small PM VSD			Mild ACCC prolapse	Moderate
389	F	47	TOF	TOF + L-SVC to CS	R	VSD + RVOT patch (1977) / supravalular PS repair (1981) / PA hpmograft + RVOT repair (1991)	mild TR+PR + dilated C.S + RVOT 13mm	Moderate
390	F	30	PDA	PDA				Moderate
391	F	49	ES	Large 2oASD + eisenmenger + PHTN				Complex
392	F	79	SV ASD	SV ASD (SVC type)			dilated RA+RV / HTN	Moderate
393	M	33	PS	Mild PS				Simple	Familial hyperlipidemia
394	F	23	MVP	MVP + Mod MR			LAE	Simple
395	M	40	PS	Severe PS				Moderate
396	M	26	VSD	Muscular VSD + Discrete CoA	R	CoA stent (2009)	tiny VSD	Moderate
398	M	26	VSD	VSD	R	VSD Surgical Closure		Simple
399	M	39	DORV	DORV + PS + VSD + Small PDA	R	bidirectional Glenn (1996) / TCPC (Atrial septectomy - tunnel 20mm graft - 4mm fenestration )	mild AR + Aortic root dilation	Complex	RT Solitary kidney
400	F	63	ASD2	2oASD				Simple
401	F	43	ASD2	2oASD	R	ASO #28 (2010)	RV+RAE	Moderate
402	F	67	HOCM	HOCM			HTN	Moderate
403	M	29	BAV	BAV + Aortopathy			mild-mod AS + EF65%	Moderate
404	M	31	VSD	Tiny muscular VSD			SVT	Simple
406	F	29	MVP	MVP + high aorta ??	R	MV + TV repair (2009)	mod MR	Moderate	Marfan's Syndrome
407	F	44	ASD2	Large 2oASD + not fit for device closure	R	ASD patch closure (2007)		Simple
408	M	37	ASD2	2oASD				Simple
409	F	38	AVSD	Partial AVSD (1oASD + Cleft MV)			Mod TR + RAE+RVE + Mild MR + LAE	Moderate
411	F	34	AVCD	pAVCD			mild L AVVR	moderate
412	F	50	PFO	PFO + MCA/CVA				Simple
413	F	35	VSD	small restrictive pm VSD				simple
414	M	55	TOF	TOF	R	myomectomy (infundibulum) VSD patch 1973	mod residual sub PS mild LAE	moderate
416	F	55	PS	mild PS PFO				simple	raynuands migraine
417	F	46	MARFAN	marfan's syndrome Ao dilation	R	replacement of Asc Ao #28 gelweaved Woven Dacron tube + resection + graft replacement of valsalva graft + reimplantation of native AV (David V procedure) annuloplasty AV Reimplantation of LCA os (carrell) + RCA os (reversed saphenous vein) (2006)	Mvp and Ao dilation (root and Ax) + mild MR	Simple
418	F	44	PDA	PDA				simple
419	F	36	PDA	PDA Cyanotic			Eisenmenger	complex	down syndrome Paradoxical embolic ischemia LLL thrombosis of portal vein/ sup mesentric vein
420	F	37	ASA1	PFO + 1 ASA
421	F	33	vsd	vsd partial				simple	down syndrome
422	M	37	MARFAN	Marfan's syndrome MV	R	mv repair (2009)		simple
423	M	50	VSD	VSD restrictive sub AS			stemi	moderate	rheumatoid arth.
424	F	42	ASD2	secendum ASD				simple	mild phtn mild PE gestational HTN
425	F	24	VSD	subaortic perimembranous VSD with muscular extension (5mm)				Simple	DM
426	M	68	UNROOFED CS	unroofed C.S. mild P HTN			a fib HTN mild P htn
427	F	34	CCTGA	L TGA			mild syst RVD	complex	bronchiactasis late onsent CAH
428	F	42	ASD2	mvp + 2o ASD x2 + mild pericardial fluid			increase RV/RA	moderate
429	M	23	DTGA	d tga VSD PS PDA R arch	R	R BTS (1996) Rastelli (1997) 2 caths done for conduit/ PA stenosis two stents were placed 2002: baloon dilation of both stents	RVE PR/PS Sub AS mild 12 mmhg	Complex
430	F	26	PS	PS mod-severe				moderate
431	F	42	ASD2	2o ASD MVP mild MR pericardial effusion				Simple	pre eclampsia last pregnancy
432	F	26	AVSD	partial AV canal ostium primum ASD cleft MV	R	closure of ASD and MV repair	reccurent pericarditis	moderate
433	F	27	ASD	small ASD	R	ASO #11 mm (2010)		simple
434	M	37	MARFAN	marfan's MVP severe MR Barlow syndrome	R	Mitral valve repair (2009)	post op LVEF decrease	moderate
435	M	59	coronary ECTASIA	coronary ectasia RCA>LCA					bronchial asthma cardiac arrest DM2 HTN GI bleeding antral telangectasia
436	M	26	PDA	PDA	R	coil PDA (1998) coil PDA (2003)	small residual PDA	simple
437	F	61	VSD	pm VSD				simple	high chol
438	M	27	ASD1	AVSD (1oASD/VSD) TR	R	repaired AVSD (1992)	mod MR mod PDA mild PHTN	moderate
439	F	28	ASD2	2o ASD				simple
440	F	39	BAV	BAV PDA	R	PDA ligation (1982) valvuloplasty suboptimal AVA 0.7	NYHA II/III	moderate
441	F	70	HOCM	HCM mild HOCM			also HTN	Simple
442	M	26	TGA	TGA + PDA small PFO small VSD	R	arterial switch w/ coronary TFR (lecompte maneuver) (1992) AVR #21 st jude VSD closed by suture from AV side (2004)	trivial MR	complex
443	M	25	SUPRAVALVULAR AS	williams syndrome supravalvular stenosis	R	Ascending aortoplasty doty method (1995)	mild AR mild supravavlvular AS NQRST SVT	moderate
444	M	45	VSD	PS severe muscular VSD			RA increase RVH	Moderate
445	M	27	VSD	VSD pm small restrictive				simple
446	M	62	TOF	pink TOF DCRV			Severe RVOTO SBE ECG: RVH RAE	Complex	lipids increased and HTN
447	M	32	PS	severe PS sub PS RVOTO PFO	R	BPV double balloon technique (2009)		moderate
448	M	26	BAV	BAV PDA			mild AS/AR	simple	bronchial asthma
449	F	25	AVSD	Dextrocardia/ situs ambigius pulmonary atresia AVSD complete (ASD VSD PDA) R arch DORV? Asplenia Right atrial isomerization Ao from RV which is L atresia to LV	R	L mBTS 1993 L BTS closure Fontan (1995) ASO closure (2005)		complex
450	F	52	MR	peripartum MR			ef 20-25% mild MR mod diastolic dysfunction	simple
451	M	45	CoA	CoA BAV	R	AVR CoA repair Cooley graft (1989)	EF 40-45% dilated CV	moderate
452	M	32	sub AS	sub AS BAV	R	subaortic membrane resection (2000) pericardial fluid drainage (2000)		moderate
453	M	30	ASD1	? ASD 1o HTN				simple
454	M	28	SV ASD	sinus venous ASD				moderate
455	M	43	VSD	small PM VSD small sub AS membrane DCRV			av- mild AR LVOTO	moderate
456	M	49	subaortic	subaortic membrane not DCRV	R	sub AS resection of membrane (1976) AVR metallic sub AS resection LVOT myomectomy	VSD? Mild MR grade III diastolic dysfunction LVH	moderate
457		54	severe	severe AS mod AR mild MS LVH type I-S scheie syndrome				moderate	increase chol severe kyphoscolosis
458	M	42	ASD2	2oASD w/ malaligned septum prinum			a fib	simple
459	F	52	PS	congenital PS dysplastic valve	R	RV mass resection TV replacement	RBBB HIT severe R HF (Anasarca) RVOTO mild TS	moderate	HTN DM2 OSA IBD
460	M	65	ASD2	large fenestrated 2o ASD	R	unsucessful atempt for device ASD closure (2008) repair patch ASD (2009)		moderate
461	M	32	BAV	BAV + Aortopathy			mild AS mod AR Asc Ao dilated	moderate
462	M	26	DTGA	d TGA small VSD PDA PFO abnormal coronary anatomy single coronary artery with LAD intramural b/w PA/Ao	R	Balloon septectomy (1992) senning procedure (1992)		Complex
463	M	48	ASD2	2o ASD + partial anomalous PVD				moderate
464	M	46	PFO	PFO + bubble			lacunar infracts dizzy atypical symptoms	simple
465	F	46	PS	mild PS				simple
466	F	22	EBSTIEN	Ebstein's anomaly				moderate
467	M	26	VSD	large VSD PDA	R	1993		moderate
470	M	25	DTGA	d TGA ASD	R	balloon atrial septectomy at birth arterial switch with Le compte (1993)		complex
471	M	29	BAV	BAV mild dilated As Ao ?accesory palp muscle cath AML and septal attachment			mild AR/AS but unexplained increase gradients from duprasternal vein	moderate
472	M	30	VSD	small PM VSD RCC prolapse no clear DCRV				simple
473	F	30	MARFAN	Marfan's syndrome MVP	R	MVR AVR Aortic root replacement coronary reimplantation (1998) DDD/AICD syncope + nsvt (2005)	aortic root dilatation MR AR severe post op reduce EF	moderate
474	F	54	ASD2	2o ASD	R	Asd closure (2007)		simple	HTN DM2 Afib
475	M	45	TOF	TOF + infundibilar stenosis + PFO	R	repaired TOF (1978) VVI (1995) DDD upgrade + battery change (2002)	Trifasicular Block + syncope RVE small LV-RA shunt no VSD	moderate
476	M	31	PDA	small PDA			mild MVP	moderate
477	M	43	COA	CoA PDA VSD	R	resection of CoA + PDA ligation (1975) PAB for large VSD (1975) Debanding and VSD closure w/ small residual VSD	HTN small muscular residual VSD	Moderate
478	F	30	PDA	PDA	R	failed PDA device closure (2008) Sx ligation (2008)	LA LV E moderate Residual PDA	moderate
479	M	54	ASD2	2o ASD vasovagal presyncope/syncope	R	Aso device closure ASD (2007)		simple
480	M	31	VSD	small Pm VSD tiny subaortic membrane	R	VSD closure (1998)	no LVOTO/AR no residual VSD	simple	bronchial asthma
481	M	24	TOF	TOF PFO asplenia and trilobular L lung anorectal and GU anomalies small LSVC left behind			mild RA/RV dilation mild TR mod/fine PR	moderate
482	F	32	MARFAN	marfan's syndrome			fenestrated ASD mild MVP mild As Ao/root dilation true	moderate
483	F	34	VSD	large PM VSD eisengmenger				complex	down syndrome hypothyroidism
484	F	81	PDA	PDA small restrictive			CAD Hypertensive Heart with diastolic dysfunction mod MR		died of cancer DM1 HTN increase Chol CRF
485	M	70	VSD	VSD cong deafness?			CAD restrictive VSD LVEF $5%	simple	dm2 x smoker HTN
486	M	45	PS	mild PS LPA dilatation			small soft tissue tumor in the posterolateral aspect of LPA with mild vascularity	simple
487	M	39	AS	congenital AS			mild AS/ mod AR	simple
488	M	35	AVSD	partial AVSD				moderate
489	M	46	ASD1	PFO+ 1ASA			Cva TIA	simple
490	F	35	ASD2	small 2oASD	R	mediastinal cyst (87) Aso#18mm w/ ICE (2007)	mild PR R sided shadoe on Posterior RV due to cyst	simple	scolosis
491	M		COA	severe tight CoA post subclavian Bicupsid AV coronary ectasia L dominant system			subclavian aneursym dillated As Ao	moderate
492	M	47	ASD2	secendum ASD (20*25)			RA/RV increase	simple
493	M	29	VSD	mild sub AS (membrane) VSD (sp closure)			mild AR LVOTO	simple
494	M	30	COA	CoA VSD PDA maligned posterior inlet	R	resection of CoA End to End anastomosis PDA ligation PA band 1988)	functional BAV	moderate
495	M	40	VSD	subpulmonic VSD developed severe AR	R	AV repair + patch VSD (1997) #21 homograft AV and removed, dacron patch and expanded VSD by homograft	palpation mod AS mod AR mild LAE	moderate
496	M	40	VSD	small restrictive muscular VSD dextroposition/mesocardia				simple
498	F	27	MVP	MVP (AML + PML) Marfan's syndrome			mild MR palpitation	simple
499	F	48	DORV	DORV TOF(infundibular and valvular PS) VSD hypoplastic MPA PFO	R	enlargement of LPA and MPA and RVOT and excision of 2 PV cusps VSD closure (directing LV to Ao) (1983) #29 pericardial bovine PV (2008)	dilated aneurysmal RVOT dilated RA mod TR Mod severe PR (free PR) small residual muscular VSD	complex
500	F	29	BAV	BAV mild AS/AR small PFO ?CoA			mild AS/AR	simple
501	F	44	VSD	perimembranous VSD (spontaneously closed with TV aneursymal tissue			SVT (abberent WQT) small residual VSD restrictive	simple
502	M	28	ASD1	ASD (primum) partial AVSD cleft MV small vsd?	R	ASD/MV repair (1995) MV repair (2005)	severe MR/TR/P HTN and anasarca chest deformity	moderate
503	M	28	EBSTIEN	severe ebstein's ASD			progressive cyanosis A flutter LV dysfunction ef 30%	moderate
504	M	38	TGA	TGA L malposed aorta probable partial AVSD cleft MV wl septal attachemnt	R	Classic BT shunt atrial septectomy (1981) senning procedure (1981)	LVOTO subpulmonic mild mod MR tiny apical muscular VSD mild mod systemic TR mild systemic RV dysfunction RVEF 40-45% SBE of MV	complex
505	F	45	AR	double chambered LV severe AR	R	resection of the left pseudoaneursym and AVR		moderate
506	M	36	TOF	TOF	R	classic R BT shunt (1982) complete repair TOF (1985) ICD (2007)	free PR RVVO RBBB/LAD diastolic dysfunction III RAE mod RVE mild pr	moderate	obese HTN
507	M		DORV	situs inversus levocardia double inlet and DORV	R	TCPC fenestation closure 2005		complex	decrease growth
508	F	63	MR	mild MR				simple	mild dm or OAA
509	M	64	ASD2	secendum ASD (22 cm)			mild phtn	simple
510	F	25	PS	mild PS				simple
511	M	53	TOF	TOF PFO	R	repaired TOF and PFO (1968)	flutter and decompensation with CHF biventricular dysfunction mild PR mild increase PAP	moderate
512	F	35	TOF	prob TOF + PA + MAPCA's large pmVSD and overriding aorta pulm atresia	R	stented L sided collateral due to attempt balloon and dissection	mild AR RCC prolapse MR dilated As Ao	complex
513	M	32	DORV	d TGA DORV primum ASD PDA pulmonary Atresia (pulm arteries confleunt) perimembranous VSD straddling Tricupsid Valve P LSVC- coronary sinus	R	right modidied BT shunt (1987) left BT shunt (1988) bilateral Glenn + intra atrial cortex TCPC closure both BTS and enlargement of ASD	mild moderate right AVR	complex
514	M	60	PDA	PDA	R	pda closure (2010)		simple	DM HTN increse chol
515	F	37	TOF	TOF PDA obstruction branch PA's ostal	R	TOF repair and reconstruction of onsin RPA/LPA patch closure VSD residual PA's myomectomy very close to conduction cyst (1990)	syncope twice	moderate	goiter
516	F	30	ASD	PA/ IVS ASD conflunt PA/PDA	R	transpulmonary valvotomy and valectomy (1988)	severe PR RVE/RAE attempt mod PR	moderate
517	F	40	ASD2	2oASD large	R	patch (2009)		simple
518	F	50	ASD2	2o ASD	R	aso #20 (2009)		simple
519	M	54	SUB AS	?VSD ?AS/sub AS	R	repair (1982)	severe LVOTO sub AS mild mod AR LV dilated LAE mod MR	moderate
520	M	28	SITUS INVERSUS	situs inversus totalis
521	F	46	TOF	TOF	R	R BTS (1990)		moderate	mental retardation tonic clonic seizure
522	F	24	MVP	MVP mild MR				simple	Marfan's
523	M	68	CCTGA	dextrocardia ccTGA VSD spontanous closure			mild AS/AR RVH with mild RVD afib	complex	paraplegia reccurent uti/hydronephrosis smoker ILD OSA DM2 htn lipidemia mild AS/AR RVH with mild RVD afib
524	F	34	ASD2	ASD secondum LLL pneumonia	R	LLL lobectomy (1984) patch closure ASD (1992)		simple	epilepsy
525	F	32	MVP	mild MVP with MR				simple
526	F	47	VSD	Pm VSD small restrictive			SBE severe TR RAE LAE LV mild increase	simple
527	F	49	ASD2	multiple fenestrated secondum ASD			RA/RV dilation	simple
528	M	33	PS	tricupsid Atresia (NGRA) small RV, ASD, PS(severe) or PA PDA"spont. Closure) small VSD osteal LPA --> aquired discontinunity	R	modified R BTS (87) modified L BTS (89) RA-PA anastomosis Glenn LPA patch granulation (atriopulmonary Fontan) closure of BTS & ASD patch closure PA transected closed PDA (91)	patent Fontan	complex
529	M	25	AS	mod AS	R	BPV (2007	mild PS/PA RA increase mild	moderate
531	F	28	VSD	muscular VSD restrictive	R	lobectectomy (93) VSD muscular device (2007)	reccurent pneumonia/anemia	simple
532	F	53	ASD1	PFO w/ 1 ASA	R	PFO closure PCI LAD+ Cx (DES) 2007	CAD	simple	CVA cerbellar abdominal hernia
533	M	28	MARFAN	Marfan's mild MVP mild MR			dilated LV dilated aortic root	simple
534	M	58	ES	ASD large eisenmenger			HTN severe PHTN	complex
535	M	26	BAV	BAV trileft and fusion L + R cc			sinus brady vasovagal syncope	simple
537	F	52	TOF	TOF	R	repaired TOF (1980) conduit valved (2007)	afib severe/free PR mild lv dysfunction LVEF 45% mod MR	complex
538	F	35	SV ASD	sinus venous ASD partial APVC (RUPV-RA) PFO	R	patch closure of ASD with direction of Rupv for LA stich PFO		moderate
539	F	40	TA	tricupsid atresia VSD ASD narrow bulboventricular foramen	R	TCPC RA-RVOT anastomis VSD and ASD patch	trivial MR	complex	mental subnormal
540	M	37	TOF	TOF bicupsid PV	R	r classic BTS (RSA -RPA) (1982) complete repair VSD patch transannular patch excision of 1 cusp of bicuspid PV double ligation of R BTS (1982) RVOT repair aneursyms Pulm Homograft #22mm "distal mpa" cry ablation of VSD patch at PV (2007) ICD (2007)	mod PR RBBB QRS>= 180 recurrent presyncope/syncope	moderate
541	M	58	COA	severe CoA with abberent R subclavian below coarc BAV mild AR severe MR + PHTN MVP	R	stent implantation for CoA (2005)	severe MR PHTN mod AS severe MR	moderate
542	M	36	COA	CoA	R	baloon (1989)		moderate
544	M	60	ASD2	2oASD			HTN gout symptomatic SOBOE	simple
545	M	32	PS	mild PS			mild RVH RA subtly dilated RBBB	simple
546	M	47	TOF	TOF bicupsid PV PFO coronary artery anomaly RCA--> branch over RVOT at anterior heart	R	PFO suture RV myomectomy(infundibular resection) excision of PV patch enlargement of RVOT/MPA patch closure VSD (1977)	free PR mild RVE QRS 175ms	Complex
547	F	30	AVSD	AVCD (complete) PDA	R	complete repair (1990)	MR VSD LV-RA shunt gerbode's mod MR cleft NYHA II	moderate
548	F	32	PS	P.S mod			RVH RVE RAE	moderate
549	M	44	DTGA	D TGA	R	rashkind balloon septostomy mustard procedure	mild systemic RV dysfunction dynamic LVOTO subpulmonic mild system HTN	complex
550	M	31	ASD2	ASD secondum large not suitable for device	R	direct suture closure of large 2oASD (2006)	RV/RA dilated P.E.	simple
551	F	40	ASD2	2oASD				simple
552	M	22	TOF	TOF "valvular and subvalvular stenosis PFO	R	TOF repair (transannular patch & muscle resection Pfo suture and patch closure VSD) (1998)		moderate
555	F	34	ASD1	secondum ASD (1cm)				simple
556	M	42	VSD	VSD (?? Closed)				simple	polycythemia
557	M	26	AVSD	AVSD	R	PA banding (age of 3 years) AVSD repair (1994)	residual mod MR	moderate	down syndrome hypothyroidism morbid obesity OSA
558	M	34	VSD	single ventricle left AV atresia large inlet VSD P. atresia	R	BDG TCPC		complex
559	M	22	PS	mild valvular PS				simple
560	F		SV ASD	sinus venosus ASD + PAPVD LPSVC	R	ASO patch closure + PV rerouting 2009		moderate
561	F	42	ASD	Large secondum ASD			moderate P HTN mild LV dysfunction	moderate	menstrual irregularities
562			ASD	ASD small vs PFO P.S.	R	balloon pulm valvuloplasty (1988)		simple
563	F	33	AVSD	partial AV canal				Simple
564	F		TOF	TO4 supravalvular stenosis hypoplastic P valve ring (cyanotic)	R	infundibular resection pulm valvuotomy transannular patch and vsd closure (1989)		Complex
565	M	27	ASD2	secondum ASD	R	surgical closure with patch (2007)		Simple
566	F	31	COR TRIAT	Cor triatriatum			parsoxymal AF		IDA
567	F		TA	T atresia VSD PS bilateral BT shunt	R	BT shunt bilateral TCPC 1993	SVT	Complex
568	M	36	ASD2	Large secondum ASD			mild P HTN	Moderate
569	F	31	PDA	PDA	R	surgical closure of PDA (1996)		Simple
570	M	38	BAV	COA bicuspid AV	R	patch aortoplasty (2001)	HTN mild AR	Moderate
571	F	23	ASD	ASD	R	patch ASD closure (2011)		Simple
572	M	41	PS	P.S.			mild PS	Simple
573	F	23	MARFAN	Marfan MVP mild MR				Simple	G6PD
574	F		ASD2	secondum ASD MVP severe MR	R	ASD device closure (2004) MV TV repair (annuloplasty) Maze procedure (2004)	chronic AF	Moderate	hypothyroidism
575	F	31	ASD2	large secondum ASD 1.9				Moderate
576	F	29	BAV	bicuspid AV mild AR			SSS p.pacemaker	Simple
577	F	33	PS	mild valvular PS				Simple	polycystic ovary
578	F		ASD2	ASD secondum large mild PS	R	ASD surgical closure (2011)		Simple
579	F	27	ASD2	Large secondum ASD	R	surgical closure (2005)		Simple
580	M	31	ES	Down syndrome Eisemenger AVSD severe p HTN				Complex	hypothyroidism
581	F	52	CCTGA	L TGA				Complex	allergic rhinitis
582	F	45	TOF	TO4 PFO	R	repair by VSD closure (velour patch) RT ventriculotomy and transannular patch			DM dyslipidemia obese
583	M	29	DCM	idiopathic DCM				Complex
584	M	33	TAPVC	TAPVD LUPD--> veutical 3PVs --> coronary sinus (1993) PS	R	surgical repair 1993			old cereberal abscess
585	M	25	subaortic	small subaortic membrane
586	M	40	VSD	VSD infundibular and valvular PS (? Pink fallot)	R	VSD closure + infundibular resection + pulmonary valvuotomy (subannular pericardial patch (1990)	systemic HTN dilated ascending Ao ?free PR	Moderate
587	F	49	ASD2	secoundum ASD			moderate P HTN	Simple
588	F	27	TOF	FO4 (valvular and subvalvular P.S) PFO cyanotic	R	total repair (1992) RV implantation (2006) Resecion of RVOT aneursym		Complex
589	F	38	ASD2	secoundum ASD (2cm)				Simple
590	M	47	ASD2	secondum ASD (1.16 cm) small PDA PLSVC
591	M	39	ASD2	secondum ASD (1.7cm)			peripartum cardiomyopathy (30%) partially recovered (40-45%) gestation HTN	Simple
592	M	24	PS	severe valvular PS balloon pulm valvuloplasty (1990) small secoundum ASD	R	pulm valvuloplasty 1990	mildly dilated Rt side moderate PR	Moderate	asthma
593	F	24	DORV	dextrocardia left atrial isomerism DORV severe Pulm stenosis VSD cyanotic	R	s/p RT MBT (1995) s/p intracardiac repair (1996) RV-PA homograft + vsd closure (1997) redo RV-PA 22 hanwek valved conduit (2003)		Complex	br asthma obesity
594	M	27	SV ASD	sinus venosus ASD + partial anomalus Rt upper PV	R	surgical closure of ASD rerouting of PV into LA (2000)		Simple
595	M	22	VSD	VSD	R	VSD closure 1997		Simple	obesity HTN
596	M	53	PHT	primary P HTN
597	M	36	ASD2	large secoundum ASD (1.7cm)				Moderate
598	M	22	BAV	BAV ?ASD				Simple
599	F	24	VSD	down syndrome gerbode VSD defect PDA	R	surgical VSD closure PDA ligation 2000	residual VSD 3mm	Moderate
600	M		TOF	TOF infundibular valvular supravalvular PS cyanotic	R	RT MBT (1995) total repair (transannular patch) 1990	moderate to severe PR mild residual RVOTO dilated RT side with presevred function	Complex
601	F	54	ASD2	big secoundum ASD 1.6-2cm			severe pulm HTN restrictive lung disease HTN dyslipidemia	Moderate
602	F	29	DORV	DORV PS (valvular + subvalvular) VSD single posterior coronary artery AS+AR (BAV) LSVC -CS smallish LV/smallish LPA	R	R MBTS 6mm gortex (1991) AV repair RV infundilectomy VSD patch tunneling LV VSD Ao RV-PA pericardidal TAP conduit	severe biventricular obstruction sevre AR mild PS	Complex	HTN headache worsening AR
603	F	30	VSD	closed VSD?				Simple
604	F	28	PS	mild valvular PS				Simple	panic attack migraine
605	M	29	VSD	down syndrome deaf and mute ?? Anamalous course of cornonaries cyanotic	R	RTMBT total repair VSD closure + transannular patch	free PR dilated LV & RV mildy impaired LV function	Complex	OSA
606	F	23	AVSD	complete AV canal juxtaposed appendages mentally retarted	R	surgical repair (1996)	residual cleft MV + severe MR gerbode defect dilated LA fever induced convulsion	Moderate
607	F	29	PDA	ASD - PDA LPA hypoplasia Aorta	R	ASD closure LPA plasty 1995		Moderate
608	F	40	ASD2	ASD secoundum	R	ASD closure by goretex patch 2011		Simple	hypothyroidism
609	F	22	PS	noonan syndrome mild pulm stenosis				Simple
610	F	45	ASD2	secoundum ASD (1.5 cm)			HTN gestational HTN	Simple
611	M	25	VSD	small perimembranous VSD (asymptomatic)	R	surgical closure of VSD 2010 goretex patch		Simple
612	M	28	CCTGA	Dextrocardia - L TGA - Lt AV valve Stenosis - pulmonary atresia	R	mbts (bilateral) (1992) - BDG+Central Shunt + reconstruction of pulmonary artery + atrial septectomy + LT AVV replacement (1995)	impaired betricular contractility + cyanosis + rt pulmonary av fistula	Complex
613	M		VSD	VSD				Simple
614	M		VSD	ASD - VSD				Moderate
615	F		ASD	ASD				Moderate
616	F	28	VSD	VSD				Moderate
617	M		ASD	ASD - PDA				Moderate
618	F	30	TOF	TOF - Pulmonary atresia - MAPCA - Restrictive PDA				Complex
619	F		PDA	ASD - PDA	R	tv repair + Brock's procedure	severe PR	Moderate	Down's syndrome
620	M		VSD	VSD	R	VSD closure		Simple	38.101
621	F	29	DORV	DORV (LV -> Aortic tunnel)	R	transannular RVOT repair	severe pulmonary stenosis - aortic senosis (bicuspid) + gerbode defect	Complex
622	M	23	DORV	DIRV + DORV + Severe pulmonary stenosis + PDA + ASD +VSD + L-SVC Rt aortic arch	R	PA banding + PDA closure (1996) - lt BDG (1998) - TCPC (2001)		Complex
623	F	36	ALCAPA	ALCAPA Syndrome + congenital MR	R	MVR (1985) - redone (1990) sewing of ALCAPA at PA end (2008)	paroxysmal AF	Complex
624	F	27	DILV	DILV - DOLV - LT AV stenosis + regurgitation + Lt malpositioned aorta + PDA + Severe subpulmonary stenosis + moderate subaortic stenosis	R	atrial septostomy + lt AV valve patch closure (1993) - resection of subaortic stenosis (1996) - bidirectional glenn (1997) - Fenestrated TCPC (2006) - Stenting of occluded Fontan chennel (2007)	recurrent atrial flutter - systemic ventricular dysfunction	Complex
625	F	67	SV ASD	SV ASD + anomalous rt pulmonary vein			HTN-DM	Moderate
626	M		TOF	TOF + ASD	R	BTS (1992) - Total repair (1994) - (RVOT reconstruction + RV-PA conduit (2002)	LPA stenosis - PR + RVD	Moderate
627	M	39	CCTGA	Mesocardia LTGA + VSD + LT AV regurgitation + systemic ventricular dysfunction (RV)	R	Pulmonary banding (2005) - surgical closure of VSD + LT AV repair		Moderate
628	M	25	single VENT	uni-ventricular heart (indetermate morphology) + lt AVV atresia + pulmonary stenosis + ASD + lt malpositioned aorta	R	RT MBT + TCPC with fenestration + exusion of atrial septum (1996) = closure of fenestration (2009)	sinus bradycardia	Complex
629	M	64	ASD	Large ASD				Moderate
630	F		CCTGA	LTGA-RVH- LT Aortic arcg				Complex
631	F	24	TOF	TOF	R	TOF repair (transannular patch) + pulmonary homograft insertion	mild RVOTO + Mild PR + Dilated RV	Moderate
632	M	27	PR	Severe PR - dilated RA/RV - Left sided aortic arch				Moderate
633	M	35	COA	CoA - Disconnected left subclavian artery - narrowing of the descending aorta				Moderate	36.3426
634			CCTGA	LTGA-RVH- LT Aortic arcg				Complex	36.2818
		38.6091

## Sheet: Sheet2
1900	118		1-54 I-K
1901	117		55-183 A
1902	116		184- 303 B-H
1903	115		304-409 R-Z
1904	114		409-535 L-Q
1905	113
1906	112
1907	111
1908	110
1909	109
1910	108
1911	107
1912	106
1913	105
1914	104
1915	103
1916	102
1917	101
1918	100
1919	99
1920	98
1921	97
1922	96
1923	95
1924	94
1925	93
1926	92
1927	91
1928	90
1929	89
1930	88
1931	87
1932	86
1933	85
1934	84
1935	83
1936	82
1937	81
1938	80
1939	79
1940	78
1941	77
1942	76
1943	75
1944	74
1945	73
1946	72
1947	71
1948	70
1949	69
1950	68
1951	67
1952	66
1953	65
1954	64
1955	63
1956	62
1957	61
1958	60
1959	59
1960	58
1961	57
1962	56
1963	55
1964	54
1965	53
1966	52
1967	51
1968	50
1969	49
1970	48
1971	47
1972	46
1973	45
1974	44
1975	43
1976	42
1977	41
1978	40
1979	39
1980	38
1981	37
1982	36
1983	35
1984	34
1985	33
1986	32
1987	31
1988	30
1989	29
1990	28
1991	27
1992	26
1993	25
1994	24
1995	23
1996	22
1997	21
1998	20
1999	19
2000	18
2001	17
2002	16
2003	15
2004	14
2005	13
2006	12
2007	11
2008	10
2009	9
2010	8
2011	7
2012	6
2013	5
2014	4
2015	3
2016	2
2017	1
2018	0
2019	-1
